# Supplementary material for: Pharmacy Students’ Perception of E-Learning During the COVID-19 Pandemic Across the League of Arab States: A Regional Scoping Review
Source: Pharmacy (Basel). 2026 Jul 3;14(4):99. doi: 10.3390/pharmacy14040099 (PMC13414875; doi:10.3390/pharmacy14040099)
Supplement: Supplementary file 1 [file pharmacy-14-00099-s001.zip]

Archive with 1 entries (1 files):
- pharmacy-4348770-supplementary.pdf
